# Supplementary material for: Enhancing the Differentiation between Intestinal Behçet’s Disease and Crohn’s Disease through Quantitative Computed Tomography Analysis
Source: Bioengineering (Basel). 2023 Oct 17;10(10):1211. doi: 10.3390/bioengineering10101211 (PMC10604024; doi:10.3390/bioengineering10101211)
Supplement: Supplementary file 1 [file bioengineering-10-01211-s001.zip]

Archive with 1 entries (1 files):
- bioengineering-2624929-supplementary.pdf
